# Supplementary material for: Phytochemical Profiling and Antioxidant Activities of the Most Favored Ready-to-Use Thai Curries, Pad-Ka-Proa (Spicy Basil Leaves) and Massaman
Source: Foods. 2024 Feb 14;13(4):582. doi: 10.3390/foods13040582 (PMC10887624; doi:10.3390/foods13040582)
Supplement: Supplementary file 1 [file foods-13-00582-s001.zip]

Archive with 1 entries (1 files):
- Supplementary data paper2.pdf
